# Supplementary material for: Simultaneous quantification of natural and inducible regulatory T-cell subsets during interferon-β therapy of multiple sclerosis patients
Source: J Transl Med. 2020 Apr 16;18:169. doi: 10.1186/s12967-020-02329-5 (PMC7161224; doi:10.1186/s12967-020-02329-5)
Supplement: Supplementary file 1 — Additional file 1: Table S1. Number of patients included in the study and dropouts occurring at each time points. The therapy time points were: T0, before therapy initiation; T6, T12, T18 and T24, after 6, 12, 18, and 24 months of IFN-β, respectively. [file 12967_2020_2329_MOESM1_ESM.xlsx]

## Sheet: Foglio1
Table S1. Number of patients included in the study and dropouts occurring at each time point
	T0	T6	T12	T18	T24
	n (%)	n (%)	n (%)	n (%)	n (%)
Patients in the study	148 (100)	127 (86)	107 (72)	87 (59)	86 (58)
Missed samples	0	1 (0.7)	2 (1.4)	6 (4)	0
New dropouts	0	20 (14)	19 (13)	16 (11)	7 (5)
Total dropouts	0	20 (14)	39 (26)	55 (37)	62 (42)
