# Supplementary material for: Simultaneous quantification of natural and inducible regulatory T-cell subsets during interferon-β therapy of multiple sclerosis patients
Source: J Transl Med. 2020 Apr 16;18:169. doi: 10.1186/s12967-020-02329-5 (PMC7161224; doi:10.1186/s12967-020-02329-5)
Supplement: Supplementary file 2 — Additional file 2: Table S2. Number of samples received at T12 and T24 for MxA quantification and patient subdivision according to MxA induction. The MxA quantification was performed before IFN-β therapy initiation (T0) and then after 12 (T12) and 24 (T24) months of therapy. [file 12967_2020_2329_MOESM2_ESM.xlsx]

## Sheet: Foglio1
Table S2. Number of samples received at T12 and T24 for MxA quantification and patient subdivision according to MxA induction
	T12	T24	Total
MxA tubes not received	2	2	4
Low quality samples		2	2
MxA not induced or borderline	3	5	8
MxA induced	101	75	176
