# Supplementary material for: Simultaneous quantification of natural and inducible regulatory T-cell subsets during interferon-β therapy of multiple sclerosis patients
Source: J Transl Med. 2020 Apr 16;18:169. doi: 10.1186/s12967-020-02329-5 (PMC7161224; doi:10.1186/s12967-020-02329-5)
Supplement: Supplementary file 7 — Additional file 7: Table S3. Association with disease activity. Patients were divided in two groups depending on whether they manifested or not new lesions in T2 or new enhancing lesions. [file 12967_2020_2329_MOESM7_ESM.xlsx]

## Sheet: Foglio1
Table S3. Association with disease activity
	New Lesions YES	New Lesions NO	Significance
	n=24	n=43
Gender (♀); patients (%)	8 (33.3)	16 (37.20)	χ2=0.472, p=0.492
Age (years); mean (SD)	33.94 (±10.7)	39.63 (±9.47)	t=-2.24, p=0.028
EDSS*; mean (SD)	1.56 (±0.90)	1.54 (±0.90)	t=0.69, p=0.945
Enhancing lesions**; patients (%)	15 (62.5)	9 (20.9)	χ2=15.85, p<0.001
Naïve Treg percentage*; mean (SD)	29.30 (±14.05)	25.34 (±9.1)	t=1.38, p=0.170
TregCM percentage*; mean (SD)	45.76 (±11.56)	48.09 (±6.87)	t=-1.03, p=0.307
TregEM percentage*; mean (SD)	24.11 (±9.99)	26.36 (±8.56)	t=-0.96, p=0.338
Tr1 percentage*; mean (SD)	4.2 (±1.65)	4.9 (±2.57)	t=-1.26, p=0.212
SD, standard deviation; Treg, regulatory T cells; TregCM, Treg central memory; TregEM, Treg effector memory
p-value calculation was done using chi squared (χ2) or two independent sample t-test for categorical or continuous variables, respectively
* Data determined at the pre-therapy time point
** These data are available for a subgroup of patients only
